# Supplementary material for: KRT17 from skin cells with high glucose stimulation promotes keratinocytes proliferation and migration
Source: Front Endocrinol (Lausanne). 2023 Oct 19;14:1237048. doi: 10.3389/fendo.2023.1237048 (PMC10622786; doi:10.3389/fendo.2023.1237048)
Supplement: Supplementary file 1 [file DataSheet_1.xlsx]

## Sheet: Sheet1
Figure 1
A: Cell morphological changes under a microscope (Two microscope fields were selected at random and photographed)
Day0
KRT17(0ng/ml)			KRT17(0.1ng/ml)			KRT17(1ng/ml)			KRT17(10ng/ml)
Day1
KRT17(0ng/ml)			KRT17(0.1ng/ml)			KRT17(1ng/ml)			KRT17(10ng/ml)
Day2
KRT17(0ng/ml)			KRT17(0.1ng/ml)			KRT17(1ng/ml)			KRT17(10ng/ml)
Day3
KRT17(0ng/ml)			KRT17(0.1ng/ml)			KRT17(1ng/ml)			KRT17(10ng/ml)
B:CCK8 assay results (OD values)
	0ng/ml			0.1ng/ml			1ng/ml			10ng/ml
day0	0.163	0.168	0.165	0.162	0.167	0.165	0.168	0.166	0.168	0.154	0.156	0.146
day1	0.31	0.311	0.315	0.303	0.359	0.264	0.318	0.3	0.291	0.329	0.324	0.319
day2	0.466	0.417	0.429	0.424	0.437	0.423	0.568	0.572	0.594	0.506	0.54	0.516
day3	0.838	0.844	0.857	0.856	0.921	0.896	1.048	1.049	1.058	1.009	0.999	1.001
Figure 2
A: Cell scratching wound healing assay(Three microscope fields were selected at random and photographed)
0h							12h							24h
KRT17(0ng/ml)			KRT17(1ng/ml)				KRT17(0ng/ml)			KRT17(1ng/ml)				KRT17(0ng/ml)			KRT17(1ng/ml)
B: The scratch wound healing assays
	0ng/ml			1ng/ml
12h	0.038752	0.046785	0.053748	0.082736	0.092683	0.102984
24h	0.203847	0.244641	0.256347	0.318374	0.339064	0.358734
C: Transwell invasion under a microscope							D: Statistical analysis of Transwell migration assays (Number of migreted cells)
24h							KRT17	0ng/ml	1ng/ml
KRT17(0ng/ml)			KRT17(1ng/ml)				Simple1	100	168
							Simple2	62	167
							Simple3	78	99
Figure 3
A: RNA-seq Data (differentially expressed genes analysed by DEGseq package in analysis system of Dr. Tom from BGI)
Gene ID	Gene Symbol	Type	HaCat_KRT17_1 FPKM	HaCat_KRT17_2 FPKM	HaCat_KRT17_3 FPKM	HaCat_con1 FPKM	HaCat_con2 FPKM	HaCat_con3 FPKM	log2 (HaCat_KRT17 / HaCat_con)	Pvalue(hacat_krt17 / hacat_con)
353376	'TICAM2'	mRNA	0.42	0.13	0	0	0	0	5.20456	1.505e-06
100529241	'HSPE1-MOB4'	mRNA	0	0.27	0.1	0	0	0	4.88276	1.0258e-05
2318	'FLNC'	mRNA	0.12	0.01	0.02	0.01	0	0	4.09545	1.7393e-05
730112	'FAM166B'	mRNA	0.56	0	0.28	0	0	0	3.97683	0.00326899
1462	'VCAN'	mRNA	0.03	0.02	0.02	0	0	0	3.80289	0.00617942
51305	'KCNK9'	mRNA	0.07	0.1	0.1	0	0	0	3.79918	0.00617942
106865373	'GET1-SH3BGR'	mRNA	0	0.63	0	0	0	0	3.79773	0.00339563
163115	'ZNF781'	mRNA	0.05	0.05	0.07	0	0	0	3.60664	0.0117671
402317	'OR2A42'	mRNA	0	0.83	0	0	0	0	3.60511	0.00803961
407977	'TNFSF12-TNFSF13'	mRNA	0	0.35	0	0	0	0	3.60511	0.00783539
26232	'FBXO2'	mRNA	0.07	0.21	0.21	0	0	0	3.6045	0.0117671
3776	'KCNK2'	mRNA	0.1	0.1	0.1	0	0	0.03	3.53863	0.000679866
1278	'COL1A2'	mRNA	1.28	0.1	0.24	0.03	0.03	0.08	3.52863	0
57124	'CD248'	mRNA	0.19	0	0	0	0	0	3.40123	0.0225866
4023	'LPL'	mRNA	0.07	0.02	0.04	0	0	0	3.38816	0.0225866
28316	'CDH20'	mRNA	0.02	0.06	0.02	0	0	0	3.387	0.0225866
23554	'TSPAN12'	mRNA	0.11	0	0.11	0	0	0	3.3869	0.0225866
2159	'F10'	mRNA	0.06	0.19	0.13	0	0	0	3.38322	0.0225866
140731	'ANKRD60'	mRNA	0.02	0.05	0.07	0	0	0.02	3.38191	0.0327637
2018	'EMX2'	mRNA	0.09	0.06	0	0	0	0	3.12947	0.0437343
26576	'SRPK3'	mRNA	0.09	0.09	0.04	0	0	0	3.12468	0.0437343
92340	'PRR29'	mRNA	0.08	0.08	0.08	0	0	0	3.12468	0.0437343
2846	'LPAR4'	mRNA	0.02	0.05	0	0	0	0	3.12333	0.0437343
613227	'HIGD1C'	mRNA	0.08	0.04	0.08	0	0	0	3.12312	0.0437343
114784	'CSMD2'	mRNA	0.01	0.02	0.01	0	0	0	3.12173	0.0437343
27156	'RSPH14'	mRNA	0.08	0.16	0.11	0	0	0	3.12017	0.0437343
10687	'PNMA2'	mRNA	0.02	0.08	0.05	0.02	0.02	0	3.00567	0.0301524
136242	'PRSS37'	mRNA	0.03	0.07	0.03	0.04	0	0	2.83746	0.0150233
107080644	'CNPY3-GNMT'	mRNA	0.36	0.37	0	0	0.13	0	2.65239	0.0331424
1292	'COL6A2'	mRNA	0.6	0.05	0.28	0.03	0.08	0.05	2.65007	3.75e-07
729159	'NPAP1L'	mRNA	0.04	0.11	0.12	0.04	0	0	2.42035	0.0302622
100529251	'CKLF-CMTM1'	mRNA	0.29	0	0.89	0	0	0.32	2.41749	0.0360615
94115	'CGB8'	mRNA	0	0.69	0.8	0	0.27	0	2.3974	0.00503358
7099	'TLR4'	mRNA	0.07	0.04	0.04	0.02	0.01	0.01	2.32118	0.000116258
4311	'MME'	mRNA	0.12	0	0.04	0.02	0.02	0	2.26757	0.0185239
144568	'A2ML1'	mRNA	0.08	0.03	0.04	0.02	0.02	0	2.26492	0.0185239
55118	'CRTAC1'	mRNA	0.09	0.12	0.06	0.03	0	0.03	2.11303	0.0323314
107984745	'LOC107984745'	mRNA	0.07	0.07	0.07	0.02	0.02	0	2.11032	0.0323314
723790	'H2AC19'	mRNA	43.5	42.72	38.38	0	0	30.46	2.03551	0
389602	'LOC389602'	mRNA	0.1	0.05	0.07	0	0	0.05	1.95046	0.0192206
100534012	'TNFAIP8L2-SCNM1'	mRNA	0.57	0.64	0.57	0.21	0.28	0	1.90392	2.6122e-05
26585	'GREM1'	mRNA	0.29	0.02	0.06	0	0.06	0.04	1.8962	0.00150978
107985320	'LOC107985320'	mRNA	0.37	0.37	0.16	0.04	0.08	0.13	1.88588	0.00150978
57528	'KCTD16'	mRNA	0.01	0.03	0.03	0.01	0	0.01	1.81539	0.0320834
23498	'HAAO'	mRNA	0.03	0.02	0.04	0.02	0	0.01	1.81386	0.0320834
4314	'MMP3'	mRNA	0.57	0.05	0.05	0.1	0	0.1	1.75921	0.0184559
107984345	'SMIM38'	mRNA	0.35	0.21	0.17	0.11	0	0.11	1.75216	0.00390274
1293	'COL6A3'	mRNA	0.42	0.02	0.11	0.07	0.05	0.03	1.73077	8.96e-07
25928	'SOSTDC1'	mRNA	0.35	0.1	0.38	0.15	0.05	0.05	1.70527	0.0106736
100532736	'MICOS10-NBL1'	mRNA	0.28	1.38	0.88	0.26	0.29	0.28	1.68416	9.69e-07
56134	'PCDHAC2'	mRNA	0.07	0.09	0	0.03	0.03	0	1.67795	0.0364252
11254	'SLC6A14'	mRNA	0.05	0.08	0.08	0.02	0.05	0	1.64095	0.0298286
10990	'LILRB5'	mRNA	0.13	0.15	0.08	0.08	0.03	0	1.63796	0.0225297
107984153	'LOC107984153'	mRNA	0.61	1.32	1.18	0	0.64	0.44	1.56024	3e-09
3592	'IL12A'	mRNA	0.49	0.07	0.25	0.07	0.07	0.13	1.53308	0.0476661
222553	'SLC35F1'	mRNA	0.07	0.06	0.07	0	0.02	0.04	1.53294	0.0361196
126549	'ANKLE1'	mRNA	0.08	0.19	0.14	0.03	0	0.12	1.53003	0.0268233
7223	'TRPC4'	mRNA	0.05	0.02	0.05	0.01	0.02	0.01	1.52894	0.0476661
11148	'HHLA2'	mRNA	0.29	0.37	0.21	0.11	0.18	0.04	1.52713	0.00807921
728858	'C12orf71'	mRNA	0.11	0.42	0.72	0.22	0	0.21	1.52169	0.0476661
51554	'ACKR4'	mRNA	0.4	0.6	0.42	0.07	0.18	0.23	1.49532	0.000319195
2239	'GPC4'	mRNA	0.09	0.11	0.06	0.02	0.06	0.02	1.44742	0.0236642
440804	'RIMBP3B'	mRNA	0.23	0.08	0.1	0.15	0.01	0.03	1.37135	0.0124052
440335	'SMIM22'	mRNA	1.48	0.21	1.66	0.21	0.43	0.64	1.36112	0.0362324
348174	'CLEC18A'	mRNA	0.25	0.31	0.07	0.1	0.06	0.08	1.34017	0.0174861
290	'ANPEP'	mRNA	0.45	0.04	0.17	0.07	0.11	0.09	1.31897	0.00451438
58494	'JAM2'	mRNA	0.13	0.19	0.06	0.02	0.1	0.09	1.31018	0.0311246
206412	'C6orf163'	mRNA	0.21	0.54	0.47	0.28	0.14	0.07	1.2993	0.0311246
653489	'RGPD3'	mRNA	0.03	0.15	0.08	0.05	0.04	0.05	1.29412	0.0202249
9755	'TBKBP1'	mRNA	0.19	0.23	0.12	0.05	0.15	0.05	1.26675	0.0131754
100532726	'NDUFC2-KCTD14'	mRNA	0.68	0.43	0.8	0.27	0.4	0.15	1.26369	0.00109941
7431	'VIM'	mRNA	1.56	0.32	0.94	0.33	0.61	0.23	1.25639	0.000106132
80323	'CCDC68'	mRNA	0.25	0.16	0.12	0.02	0.16	0.04	1.23532	0.0226677
728498	'GOLGA8H'	mRNA	0.07	0.06	0.13	0.06	0.03	0.02	1.21669	0.0490016
489	'ATP2A3'	mRNA	0.15	0.1	0.24	0.12	0.02	0.07	1.21158	0.00962173
2315	'MLANA'	mRNA	0.18	0.28	0.23	0.11	0.04	0.14	1.19056	0.0300448
5270	'SERPINE2'	mRNA	2.09	0.55	1.14	0.42	0.65	0.53	1.18472	2.981e-06
654364	'NME1-NME2'	mRNA	2.01	1.09	1.12	0.28	0.49	1.22	1.16177	0.00333951
2826	'CCR10'	mRNA	1.15	0.77	0.65	0.8	0.1	0.32	1.15304	0.00163287
552891	'DNAJC25-GNG10'	mRNA	0.56	0.64	0.39	0.25	0.24	0.28	1.12823	0.0292491
1295	'COL8A1'	mRNA	0.15	0.14	0.08	0.06	0.01	0.1	1.11615	0.0198644
353324	'SPATA12'	mRNA	0.34	0.35	0.44	0.08	0.16	0.37	1.11573	0.0198644
8928	'FOXH1'	mRNA	0.45	0.32	0.51	0.13	0.13	0.3	1.10247	0.0100476
10518	'CIB2'	mRNA	0.67	0.54	1.09	0.37	0.35	0.34	1.1015	0.00606908
64101	'LRRC4'	mRNA	0.23	0.14	0.2	0.08	0.15	0.02	1.10038	0.0167545
101059918	'GOLGA8R'	mRNA	0.25	0.22	0.14	0.12	0.1	0.09	1.09567	0.00842102
57468	'SLC12A5'	mRNA	0.05	0.13	0.07	0.04	0.03	0.05	1.09412	0.0478775
645426	'TMEM191C'	mRNA	1.03	0.77	1.07	0.61	0.62	0.19	1.09233	0.00768122
6725	'SRMS'	mRNA	0.38	0.3	0.37	0.14	0.21	0.14	1.09026	0.0141351
28986	'MAGEH1'	mRNA	1.07	0.68	0.43	0.26	0.45	0.32	1.07611	0.0100705
100526832	'PHOSPHO2-KLHL23'	mRNA	0.41	0.42	0.54	0	0.28	0.38	1.05437	0.000213879
6422	'SFRP1'	mRNA	0.3	0.26	0.19	0.18	0.12	0.05	1.04562	0.00513375
8858	'PROZ'	mRNA	0.78	0.53	0.47	0.43	0.24	0.18	1.04167	0.0198692
57828	'CATSPERG'	mRNA	0.27	0.17	0.22	0.16	0.09	0.07	1.04079	0.0198692
9625	'AATK'	mRNA	0.14	0.12	0.22	0.06	0.06	0.11	1.03605	0.0167058
4066	'LYL1'	mRNA	0.55	0.5	0.18	0.25	0.25	0.19	1.01696	0.0106825
7058	'THBS2'	mRNA	0.13	0.08	0.12	0.07	0.01	0.08	1.00253	0.0395884
3963	'LGALS7'	mRNA	6.27	3.96	5.95	3.55	3.7	1.14	1.0022	0.00586465
151242	'PPP1R1C'	mRNA	0.54	0.52	1.25	0.47	0.51	0.37	0.988421	0.0232111
11036	'GTF2A1L'	mRNA	0.47	0.44	0.92	0.39	0.51	0.04	0.981008	0.0227044
8793	'TNFRSF10D'	mRNA	0.36	0.22	0.37	0.21	0.14	0.14	0.975622	0.00819985
102724219	'LOC102724219'	mRNA	5.24	11.06	5.92	5.6	3.39	2.36	0.9646	0
56098	'PCDHGC4'	mRNA	0.36	0.19	0.24	0.26	0.1	0.17	0.94641	0.0138569
2903	'GRIN2A'	mRNA	0.08	0.03	0.07	0.04	0.02	0.03	0.941807	0.0267637
57168	'ASPHD2'	mRNA	0.23	0.33	0.18	0.18	0.08	0.13	0.941632	0.0305003
4316	'MMP7'	mRNA	0.52	1.02	1.18	0.63	0.53	0.26	0.938238	0.0267637
201633	'TIGIT'	mRNA	0.16	0.29	0.11	0.2	0.09	0	0.914343	5.16e-07
147372	'CCBE1'	mRNA	0.22	0.2	0.26	0.14	0.06	0.16	0.91362	0.00639172
5662	'PSD'	mRNA	0.31	0.28	0.25	0.13	0.19	0.15	0.909477	0.0150992
94122	'SYTL5'	mRNA	0.26	0.18	0.19	0.12	0.08	0.13	0.907797	0.0179744
285386	'TPRG1'	mRNA	0.15	0.16	0.31	0.11	0.14	0.09	0.907111	0.0126951
1010	'CDH12'	mRNA	0.3	0.29	0.15	0.15	0.11	0.11	0.903443	0.025548
107987373	'LOC107987373'	mRNA	1.65	1.47	3.13	1.51	1.12	0.94	0.902241	0.0307472
23180	'RFTN1'	mRNA	0.3	0.31	0.31	0.12	0.23	0.15	0.900887	0.0305106
10690	'FUT9'	mRNA	0.02	0.08	0.07	0.03	0.04	0.03	0.89405	0.0364848
1634	'DCN'	mRNA	0.49	0.19	0.29	0.16	0.15	0.13	0.892677	0.00608415
53342	'IL17D'	mRNA	0.57	0.37	0.6	0.33	0.22	0.34	0.854921	0.00135242
144193	'AMDHD1'	mRNA	0.86	1.11	1.57	0.66	0.73	0.57	0.853275	0.000405656
405753	'DUOXA2'	mRNA	0.86	1.03	0.83	0.61	0.4	0.4	0.84721	0.01876
10143	'CLEC3A'	mRNA	0.84	0.39	0.56	0.27	0.32	0.4	0.844109	0.0227187
51673	'TPPP3'	mRNA	1.04	1.31	0.96	0.39	0.6	0.81	0.842104	0.0227187
127495	'LRRC39'	mRNA	1.31	0.83	1.42	0.72	0.85	0.46	0.832298	0.00240789
284434	'NWD1'	mRNA	0.14	0.19	0.09	0.02	0.08	0.12	0.829568	0.0385233
400713	'ZNF880'	mRNA	0.43	0.32	0.39	0.29	0.26	0.35	0.812936	0.00419535
147409	'DSG4'	mRNA	1.11	1.02	0.97	0.52	0.54	0.68	0.810228	1.539e-06
2014	'EMP3'	mRNA	2.74	2.76	3.82	1.81	1.42	2	0.802159	0.0166722
2824	'GPM6B'	mRNA	0.66	0.28	0.36	0.29	0.3	0.16	0.795998	0.00414614
63924	'CIDEC'	mRNA	1.44	1.23	0.75	0.49	0.49	0.97	0.794884	0.0427585
24	'ABCA4'	mRNA	0.11	0.13	0.14	0.12	0.07	0.03	0.794199	0.035846
83729	'INHBE'	mRNA	0.5	0.33	0.39	0.14	0.31	0.27	0.763188	0.047127
8839	'CCN5'	mRNA	0.8	0.76	0.7	0.44	0.17	0.68	0.759133	0.0306959
100528062	'ARMCX5-GPRASP2'	mRNA	0.37	0.25	0.62	0.04	0.49	0.23	0.744136	0.00575617
5143	'PDE4C'	mRNA	0.27	0.32	0.25	0.21	0.16	0.1	0.726383	0.0359231
25894	'PLEKHG4'	mRNA	0.21	0.21	0.29	0.14	0.09	0.19	0.715283	0.0472994
2583	'B4GALNT1'	mRNA	0.24	0.35	0.29	0.18	0.17	0.2	0.715282	0.0472994
3012	'H2AC8'	mRNA	2.29	3.74	4.22	2.34	1.57	2.33	0.713335	0.0472994
374955	'SPATA21'	mRNA	0.42	0.21	0.37	0.25	0.16	0.19	0.713146	0.013594
728441	'GGT2'	mRNA	0.65	0.68	0.6	0.32	0.34	0.38	0.708083	0.00737369
121506	'ERP27'	mRNA	1.33	0.91	0.91	0.48	0.95	0.54	0.701702	0.0334409
114800	'CCDC85A'	mRNA	1.06	1.02	1.13	0.69	0.63	0.66	0.701604	0.00015625
256691	'MAMDC2'	mRNA	1.92	2.09	2.29	1.23	1.21	1.44	0.699805	6.85e-07
6678	'SPARC'	mRNA	0.85	0.36	0.58	0.38	0.23	0.49	0.694713	0.00747035
2852	'GPER1'	mRNA	0.73	0.89	0.82	0.54	0.5	0.46	0.691036	0.0058524
6947	'TCN1'	mRNA	1.63	1.19	1.06	0.75	0.8	0.86	0.681836	0.0168873
102724200	'LOC102724200'	mRNA	2.4	2.65	1.66	1.94	1.09	1.15	0.680234	9.88e-07
64581	'CLEC7A'	mRNA	1.42	0.52	1.87	1.61	0.45	0.64	0.677052	0.0131626
54575	'UGT1A10'	mRNA	0.74	0.32	1.02	0.8	0.08	0.45	0.674179	0.0302343
54579	'UGT1A5'	mRNA	0.97	0.89	0.33	0.46	0.45	0.47	0.667315	0.0213584
114780	'PKD1L2'	mRNA	1.24	1.2	1.49	1.15	0.58	0.62	0.640995	0.01264
51807	'TUBA8'	mRNA	0.56	1.23	0.67	0.67	0.31	0.61	0.6292	0.0345159
643	'CXCR5'	mRNA	0.51	0.18	0.51	0.23	0.19	0.34	0.623152	0.0232058
55693	'KDM4D'	mRNA	1.01	0.91	1.12	0.59	0.84	0.55	0.613277	0.00400214
9413	'FAM189A2'	mRNA	1.37	1.09	1.43	0.69	0.85	0.88	0.610158	0.00709483
119548	'PNLIPRP3'	mRNA	2.85	1.97	2.93	1.68	1.09	1.93	0.60827	0.000128596
4833	'NME4'	mRNA	1.2	1.47	2.36	1.46	1.11	1.06	0.602803	0.0431717
221143	'EEF1AKMT1'	mRNA	4.42	4.5	3.73	2.35	3.63	2.78	0.582553	0.00417121
100302652	'GPR75-ASB3'	mRNA	3.32	0.79	0	0	1.76	0.99	0.579655	0.0152073
164284	'APCDD1L'	mRNA	0.45	0.56	0.67	0.36	0.43	0.33	0.579084	0.0181356
752014	'CEMP1'	mRNA	4.22	4.23	4.53	3.45	2.26	3.02	0.568015	0.000365193
4602	'MYB'	mRNA	0.65	0.61	0.52	0.35	0.4	0.44	0.558633	0.0313415
7148	'TNXB'	mRNA	0.34	0.26	0.28	0.33	0.16	0.09	0.553122	0.00987318
80199	'FUZ'	mRNA	6.03	5.98	5.93	3.53	4.18	4.98	0.549153	1.2553e-05
29970	'SCHIP1'	mRNA	5.34	3.37	3.13	1.8	3.44	1.6	0.541316	5.2241e-05
389333	'PROB1'	mRNA	0.79	0.87	0.61	0.53	0.47	0.54	0.539436	0.00539104
347273	'CAVIN4'	mRNA	0.62	0.59	0.61	0.35	0.61	0.29	0.538322	0.0422746
100289187	'TMEM225B'	mRNA	1.21	1.34	1.28	1.09	1.29	0.88	0.527531	0.00505063
4320	'MMP11'	mRNA	0.77	0.91	0.93	0.68	0.6	0.52	0.526488	0.0443935
1580	'CYP4B1'	mRNA	2.96	3.03	3.35	2.19	2.28	2.07	0.518642	0.000251598
122773	'KLHDC1'	mRNA	0.93	0.88	0.84	0.47	0.99	0.42	0.512814	0.0269533
375316	'RBM44'	mRNA	0.69	0.8	0.42	0.5	0.41	0.45	0.511392	0.0361699
80301	'PLEKHO2'	mRNA	0.9	0.95	0.94	0.66	0.7	0.61	0.495173	0.0101271
100526694	'MSANTD3-TMEFF1'	mRNA	2	1.36	1.46	0.97	1.32	1.15	0.490164	0.00990602
30819	'KCNIP2'	mRNA	1.56	1.03	1.65	0.9	1.42	0.78	0.482633	0.0225693
104	'ADARB1'	mRNA	0.46	0.49	0.38	0.4	0.26	0.28	0.480213	0.0248516
1748	'DLX4'	mRNA	1.98	2	1.57	1.33	1.49	1.14	0.473969	0.0143104
103344718	'HOTS'	mRNA	1.19	1.23	0.91	0.71	0.83	0.86	0.47008	0.00594603
98	'ACYP2'	mRNA	5.58	4.5	5.82	3.7	3.35	3.68	0.458048	0.0020072
126147	'NTN5'	mRNA	1.63	1.43	1.9	1.44	1.14	0.85	0.457477	0.0262867
55966	'AJAP1'	mRNA	0.57	0.72	0.68	0.66	0.56	0.52	0.456877	0.0372775
51090	'PLLP'	mRNA	7.36	7.24	7.53	6.42	5.2	4.48	0.453441	6.0401e-05
728130	'NUTM2D'	mRNA	0.86	1.13	0.84	0.55	0.84	0.7	0.44752	0.00422082
221336	'BEND6'	mRNA	0.86	0.94	1.27	0.63	0.7	0.71	0.442808	0.0292436
652	'BMP4'	mRNA	2.01	2.13	2.44	1.5	1.49	1.83	0.442131	0.0143546
23467	'NPTXR'	mRNA	0.43	0.61	0.64	0.41	0.36	0.47	0.440872	0.0214294
120114	'FAT3'	mRNA	0.41	0.39	0.43	0.29	0.3	0.28	0.435469	0.000937398
84826	'SFT2D3'	mRNA	4.52	5.03	4.64	3.81	4.19	2.48	0.434181	2.25e-07
201164	'PLD6'	mRNA	0.91	0.99	1.54	1.06	0.64	0.88	0.433121	0.0284565
202051	'SPATA24'	mRNA	2.44	2.98	4.36	2.29	2.64	3.49	0.429784	0.0251624
55328	'RNLS'	mRNA	1.13	1.04	1.41	0.98	0.84	0.71	0.429153	0.0251624
5191	'PEX7'	mRNA	3.91	4.17	4.77	2.98	3.72	2.88	0.427838	0.00385132
78990	'OTUB2'	mRNA	0.64	0.87	0.79	0.36	0.8	0.55	0.426938	0.0351824
3000	'GUCY2D'	mRNA	0.55	0.41	0.48	0.32	0.39	0.36	0.424934	0.0285495
8334	'H2AC6'	mRNA	92.91	79.46	93.46	70.75	56.62	70.14	0.424026	6e-09
115950	'ZNF653'	mRNA	3.35	3.25	3.46	2.09	2.3	3.07	0.423011	0.00174131
6275	'S100A4'	mRNA	25.15	16.59	29.85	22.53	16.02	14.79	0.421314	0.00262643
25864	'ABHD14A'	mRNA	3.05	2.91	4.33	2.95	2.65	2.09	0.421102	0.0418981
875	'CBS'	mRNA	5.27	3.19	8.2	4.61	2.99	4.41	0.420546	1.1635e-05
339105	'PRSS53'	mRNA	1.6	1.62	1.43	1.51	0.82	1.21	0.415901	0.0180314
84520	'GON7'	mRNA	11.44	14.22	12.68	8.6	10.74	9.32	0.414417	5.1877e-05
25801	'GCA'	mRNA	1.06	2.44	1.59	0.87	1.04	1.73	0.413292	0.0101432
9311	'ASIC3'	mRNA	1.77	1.8	1.61	1.41	0.98	1.43	0.410884	0.0313318
6640	'SNTA1'	mRNA	4.02	4.37	3.99	3.69	2.31	3.35	0.407168	0.000607552
137392	'CIBAR1'	mRNA	5.12	5.07	5.45	4.07	3.67	4.02	0.406179	5.9e-08
255758	'TCTEX1D2'	mRNA	10.25	16.44	16.35	10.73	10.76	11.05	0.400921	0.00738403
100996939	'PYURF'	mRNA	30.41	34.31	33.37	29.22	18.75	26.2	0.398186	0
251	'ALPG'	mRNA	4.29	3.39	5.1	3.32	2.2	4.16	0.397957	0.000294805
283726	'SAXO2'	mRNA	2.63	2.48	2.41	3.32	1.72	2.69	0.396668	0.00124082
90736	'FAM104B'	mRNA	5.37	4.58	4.09	3.32	3.6	4.25	0.389775	0.00661555
7546	'ZIC2'	mRNA	1.31	1.28	1.49	0.9	1	1.21	0.384153	0.0287752
5915	'RARB'	mRNA	1.55	1.46	1.76	1.15	1.16	1.34	0.376889	0.0303287
1277	'COL1A1'	mRNA	5.27	3.02	3.33	3.06	3.14	2.87	0.376034	1.86e-07
161497	'STRC'	mRNA	2.08	2.06	1.91	1.74	1.65	1.24	0.375942	0.000256537
644353	'ZCCHC18'	mRNA	1.05	0.87	0.92	0.75	0.58	0.86	0.373661	0.00180741
8744	'TNFSF9'	mRNA	12.27	9.58	12.24	9	8.24	9.04	0.368648	1.4758e-05
11102	'RPP14'	mRNA	3.4	4.09	4.25	3.13	2.5	2.81	0.367581	2.691e-06
28971	'AAMDC'	mRNA	14.63	11.4	12.13	10.8	10.19	9.63	0.364295	0.0276417
5959	'RDH5'	mRNA	4.71	3.88	2.74	2.9	2.58	3.27	0.36296	0.0322157
126129	'CPT1C'	mRNA	1.84	1.61	2.36	1.64	1.22	1.57	0.361713	0.01661
162968	'ZNF497'	mRNA	1.04	1.09	1.11	0.9	0.89	0.69	0.360568	0.0476648
28951	'TRIB2'	mRNA	1.49	1.2	1.21	1.15	0.9	0.97	0.360173	0.0124188
7425	'VGF'	mRNA	1.56	1.61	1.59	1.47	1.08	1.17	0.35696	0.0428206
8844	'KSR1'	mRNA	0.91	0.82	0.64	0.66	0.67	0.51	0.355528	0.0278362
80031	'SEMA6D'	mRNA	1.71	1.33	1.48	1.3	1.09	1.1	0.354254	0.0021526
3306	'HSPA2'	mRNA	1.96	2.05	2.29	1.76	1.64	1.51	0.352676	0.015082
1289	'COL5A1'	mRNA	2.13	2.18	1.86	1.58	1.65	1.57	0.350119	1.8182e-05
728	'C5AR1'	mRNA	2.65	2.24	2.48	2.35	1.76	1.64	0.349842	0.0198631
5480	'PPIC'	mRNA	11.41	10.57	12.78	8.24	10.5	8.43	0.349768	0.000188305
388569	'ZNF324B'	mRNA	1.98	2.31	2.25	1.78	1.83	1.49	0.349193	0.0116153
7784	'ZP3'	mRNA	4.56	3.37	3.38	2.76	2.39	3.52	0.349018	0.0307966
6990	'DYNLT3'	mRNA	5.65	5.48	6.12	4.19	4.73	4.57	0.348558	0.000580074
222643	'UNC5CL'	mRNA	1.42	1.67	1.39	1.55	1.11	0.85	0.347709	0.0291472
5210	'PFKFB4'	mRNA	1.67	1.71	1.7	1.43	1.26	1.29	0.343909	0.0139476
79674	'VEPH1'	mRNA	2.86	2.04	1.96	1.63	2.44	2.63	0.343608	0.0246418
4286	'MITF'	mRNA	0.89	1.2	1.33	0.83	0.73	1.08	0.341427	0.0216936
59352	'LGR6'	mRNA	5.27	4.46	4.33	4.5	3.14	3.15	0.340073	0.000111841
9848	'MFAP3L'	mRNA	0.52	0.51	0.73	0.45	0.48	0.49	0.338288	0.0386851
22943	'DKK1'	mRNA	29.24	26.7	33.63	24.27	22.45	23.94	0.336102	0
5137	'PDE1C'	mRNA	0.68	0.72	0.69	0.43	0.61	0.47	0.332405	0.0491327
2592	'GALT'	mRNA	6.55	6.79	7.68	6.28	5.11	5.09	0.330225	0.00208372
8556	'CDC14A'	mRNA	1.72	1.64	1.56	1.14	1.44	1.44	0.327881	0.0141943
353088	'ZNF429'	mRNA	1.03	1.25	0.95	0.78	0.91	0.89	0.326124	0.0240266
5423	'POLB'	mRNA	16.06	16.96	16.83	11.86	14.64	13.26	0.32477	6.266e-05
154064	'RAET1L'	mRNA	4.43	3.78	4.19	2.55	3.38	3.88	0.323203	0.0368034
5673	'PSG5'	mRNA	3.14	4.22	5.18	3.55	3.38	3.01	0.322617	0.0215934
79603	'CERS4'	mRNA	2.8	3.34	3.28	3.13	1.74	2.61	0.322156	0.0345493
216	'ALDH1A1'	mRNA	2.89	1.94	2.27	1.78	1.84	2.03	0.319703	0.0456455
4856	'CCN3'	mRNA	1.9	2.4	2.15	1.59	1.84	1.72	0.319185	0.0359438
8581	'LY6D'	mRNA	15.13	15.63	12.37	13.33	10.93	10.18	0.318929	0.0116791
3017	'H2BC5'	mRNA	23.14	24.05	21.29	17.29	17.98	19.03	0.316517	0.000950302
2149	'F2R'	mRNA	3.13	3.58	3.22	2.69	2.56	2.7	0.314055	0.0012772
2530	'FUT8'	mRNA	4.59	4.59	4.91	3.58	3.91	3.86	0.313702	4.8816e-05
112703	'FAM71E1'	mRNA	5.39	3.81	4.79	3.96	3.88	3.29	0.311557	0.0363962
5923	'RASGRF1'	mRNA	1.33	1.37	1.21	1.06	1.15	0.94	0.310744	0.0144925
65018	'PINK1'	mRNA	22.49	21.89	23.81	18.96	16.69	19.09	0.31051	0
145553	'MDP1'	mRNA	9.98	9.33	10.14	8.46	6.77	8.3	0.307682	0.0456851
5881	'RAC3'	mRNA	14.94	12.81	16.08	14.61	9.12	11.55	0.307584	0.00173499
54823	'SWT1'	mRNA	2.46	2.74	2.93	2.07	2.18	2.29	0.306886	0.00350957
1417	'CRYBB3'	mRNA	1.36	0.67	1.47	1.18	0.88	0.87	0.305032	0.0201913
80328	'ULBP2'	mRNA	4.6	4.75	5.29	4.54	4.14	3.18	0.301083	0.0411174
64968	'MRPS6'	mRNA	13.93	11.18	15.03	11.71	9.25	11.41	0.300585	0.00612846
102724594	'U2AF1L5'	mRNA	43.7	67.7	80.55	39.43	73.32	42.94	0.298493	2e-09
374969	'SVBP'	mRNA	13.07	15.69	13.71	12.18	11.71	10.6	0.295654	0.0133514
56924	'PAK6'	mRNA	10.93	12.45	12.47	4.35	11.34	12.78	0.294539	1e-08
100533496	'TVP23C-CDRT4'	mRNA	6.47	5.64	4.78	2.76	3.85	7.14	0.293419	0.00118969
387509	'GPR153'	mRNA	5.53	5.99	4.99	4.54	5.11	4.27	0.291751	7.5559e-05
55009	'FAM174C'	mRNA	27.79	29.26	32.54	28.35	20.53	24.06	0.291021	0.000172648
123263	'MTFMT'	mRNA	5.43	6.01	6.63	5.17	4.48	5.18	0.290813	0.00157813
8464	'SUPT3H'	mRNA	3.9	2.82	3.39	2.86	2.55	2.32	0.290551	0.00383817
112840	'WDR89'	mRNA	6.98	7.13	7.85	6.53	5.73	5.77	0.28954	3.9326e-05
57819	'LSM2'	mRNA	25.73	29.86	33.58	22.99	24.3	25.44	0.289099	0.000236696
55061	'SUSD4'	mRNA	4.08	3.19	3.94	3.07	3.21	3.46	0.287943	0.0156418
5184	'PEPD'	mRNA	7.08	6.48	6.47	5.15	5.67	5.53	0.28718	0.00390919
79081	'LBHD1'	mRNA	10.27	8.99	9.65	8.59	6.23	8.53	0.286417	0.00140279
55840	'EAF2'	mRNA	14	11.17	16.09	11.58	11.66	10.14	0.286403	0.00596863
79901	'CYBRD1'	mRNA	3.52	3.34	3.88	2.91	2.88	3.03	0.286315	0.000995335
8463	'TEAD2'	mRNA	6.76	5.78	6.66	4.98	5.18	5.43	0.285627	0.00260728
8349	'H2BC21'	mRNA	10.95	12.4	12.12	10.07	9.99	8.96	0.285353	3.0512e-05
250	'ALPP'	mRNA	57.79	52.94	68.77	51.99	38.56	56.06	0.285292	0
6697	'SPR'	mRNA	17.76	18.59	20.42	17.93	14.53	13.95	0.28486	4.3091e-05
51715	'RAB23'	mRNA	1.97	2.16	2.65	1.88	1.81	1.78	0.283681	0.00630578
652968	'CASTOR1'	mRNA	5.49	6.86	5.07	5.05	4.45	4.77	0.28184	0.0215367
4327	'MMP19'	mRNA	3.28	2.91	2.17	2.05	2.44	2.36	0.280689	0.01938
29933	'GPR132'	mRNA	2.97	2.44	2.7	2.71	2.1	2.32	0.276115	0.0131114
942	'CD86'	mRNA	2.04	2.37	2.45	1.85	2.04	1.75	0.273448	0.0465269
5016	'OVGP1'	mRNA	4.34	3.37	4.09	2.99	2.8	3.93	0.273064	0.0221731
79149	'ZSCAN5A'	mRNA	4.52	4.76	4.75	4.27	3.77	3.25	0.271947	0.00976979
51166	'AADAT'	mRNA	3.66	2.29	3.38	2.79	2.7	2.31	0.270563	0.0416437
23457	'ABCB9'	mRNA	2.38	2.46	2.63	2.06	1.98	2.12	0.269921	0.0186458
3752	'KCND3'	mRNA	1.02	1.05	0.77	0.84	0.72	0.79	0.269806	0.0489067
54522	'ANKRD16'	mRNA	5.93	5.22	5.6	5.48	4.49	4.44	0.26817	0.00800156
79007	'DBNDD1'	mRNA	10.68	11.48	13.57	10.36	9.48	10.24	0.266493	0.000163894
81029	'WNT5B'	mRNA	3.3	3.48	3.26	3.17	2.51	2.53	0.265668	0.0344494
23281	'MTUS2'	mRNA	4.94	4.81	5.06	4.52	3.49	4.25	0.264908	0.000504958
9562	'MINPP1'	mRNA	8.2	10.54	9.57	7.98	7.93	8.05	0.264816	0.000270496
56099	'PCDHGB7'	mRNA	2.1	2.28	2	1.59	1.61	2.2	0.26415	0.0139138
978	'CDA'	mRNA	30.28	27.48	33.05	25.09	23.6	26.68	0.263756	0.00113403
23416	'KCNH3'	mRNA	2.09	2.1	2.19	1.77	1.37	1.97	0.263508	0.0256466
114609	'TIRAP'	mRNA	5.54	7.14	5.88	7.62	7.46	7.89	-0.263467	0.00580269
151648	'SGO1'	mRNA	5.44	5.87	4.52	7.26	6.74	5.07	-0.265123	0.00269127
25981	'DNAH1'	mRNA	0.49	0.5	0.42	0.62	0.52	0.56	-0.265868	0.0350265
10158	'PDZK1IP1'	mRNA	24.56	20.57	19.29	24.47	29.3	23.45	-0.267036	0.00295961
145483	'FAM161B'	mRNA	3.61	3.72	3.77	4.15	4.73	4.42	-0.267173	0.00165378
29841	'GRHL1'	mRNA	2.19	2.05	1.72	2.1	2.53	2.49	-0.267363	0.0281328
55247	'NEIL3'	mRNA	2.89	3.38	2.7	3.33	3.75	3.65	-0.26857	0.0319856
162655	'ZNF519'	mRNA	1.16	1.67	1.32	1.56	1.55	1.88	-0.271546	0.00920574
1374	'CPT1A'	mRNA	27.09	28.43	28.14	28.79	34.85	36.84	-0.272256	0
55329	'MNS1'	mRNA	4.02	4.99	4.97	5.23	6.2	5.43	-0.274337	0.0116195
201158	'TVP23C'	mRNA	2.58	2.46	2.19	3.97	2.86	2.44	-0.275241	0.0490619
112724	'RDH13'	mRNA	13.18	13.95	13.43	14.84	16.27	16.66	-0.275418	1.841e-06
83856	'FSD1L'	mRNA	0.94	1.39	1.05	1.22	1.38	1.51	-0.275921	0.0113063
5794	'PTPRH'	mRNA	1.9	2.32	1.81	2.38	2.49	2.6	-0.27733	0.01766
728833	'FAM72D'	mRNA	7.22	9.07	6.69	8.03	10.1	9.2	-0.280039	0.000329533
5284	'PIGR'	mRNA	1.51	1.22	1.2	1.69	1.6	1.44	-0.280064	0.0403008
220042	'DDIAS'	mRNA	5.75	5.9	5.99	6.8	7.01	7.21	-0.280433	0.000110155
107987254	'LOC107987254'	mRNA	3.27	3.56	3.04	3.4	3.98	3.74	-0.283064	0.0399938
283431	'GAS2L3'	mRNA	3.89	4.42	4	4.07	5.48	5.87	-0.28334	0.000107472
29948	'OSGIN1'	mRNA	11.81	10.09	13.65	14.25	13.87	15	-0.285191	5.3529e-05
115004	'CGAS'	mRNA	2.72	3.22	3.41	3.67	3.95	3.74	-0.285367	0.00555529
55556	'ENOSF1'	mRNA	10.4	10.59	9.37	13.09	11.62	12.33	-0.286501	1.8e-08
8310	'ACOX3'	mRNA	2.02	2.6	2.12	2.56	3.1	2.44	-0.287283	0.0259558
2524	'FUT2'	mRNA	3.13	3.17	2.29	3.41	3.66	3.37	-0.288957	0.0082935
7571	'ZNF23'	mRNA	4.9	4.81	4.18	5.67	5.32	5.36	-0.290252	0.00189854
220134	'SKA1'	mRNA	9.33	8.57	8.11	9.45	11.08	11.12	-0.292517	9.383e-06
78995	'HROB'	mRNA	5.23	4.63	4.89	5.29	6.4	6.61	-0.295559	0.00184672
1870	'E2F2'	mRNA	2.59	2.99	2.61	3.12	3.02	3.46	-0.296025	0.00102345
100996763	'NOTCH2NLB'	mRNA	2.6	2.44	1.96	2.47	3	2.67	-0.300811	0.000373897
79831	'KDM8'	mRNA	1.61	1.66	2.18	2.62	1.84	2.29	-0.302057	0.0476813
84803	'GPAT3'	mRNA	1.99	2.25	2.38	2.82	2.64	2.92	-0.302827	0.024617
64116	'SLC39A8'	mRNA	1.61	1.7	2.37	2.14	2.45	2.31	-0.303865	0.0263042
102723360	'LOC102723360'	mRNA	0.89	3.91	2.33	2.5	2.8	3.79	-0.304925	0.000937381
166929	'SGMS2'	mRNA	1.43	1.74	1.45	1.67	1.96	1.9	-0.305064	0.0034194
109703458	'HTD2'	mRNA	4.53	3.84	3.53	4.26	5.63	4.68	-0.309694	0.000582391
3070	'HELLS'	mRNA	8.87	8.81	9.02	8.87	11.28	10.9	-0.3097	0
126068	'ZNF441'	mRNA	1.44	1.47	1.61	1.68	2.02	1.86	-0.309707	0.0122049
100310812	'SPDYE2B'	mRNA	8.83	8.84	7.39	9.74	10.48	10.49	-0.310944	0
6280	'S100A9'	mRNA	116.69	118.48	92.18	114.22	161.44	129.83	-0.311297	8e-09
1184	'CLCN5'	mRNA	0.58	0.48	0.67	0.59	0.76	0.55	-0.31319	0.025621
84645	'C22orf23'	mRNA	22.11	23.55	21.3	23.95	30.85	27.66	-0.315616	1.2e-08
9223	'MAGI1'	mRNA	0.75	0.9	0.85	0.88	0.99	1.24	-0.316354	0.00985928
6241	'RRM2'	mRNA	10.19	8.99	9.37	10.31	12.87	12.27	-0.319635	2.9e-08
55721	'IQCC'	mRNA	2.31	2.82	2.55	3.39	2.54	3.62	-0.320405	0.0289148
106821730	'BUB1B-PAK6'	mRNA	7.52	4.14	6.23	12.59	5.88	3.82	-0.326295	1.948e-06
84879	'MFSD2A'	mRNA	4.53	4.08	3.71	5.17	5.11	5.07	-0.326368	0.00348929
10747	'MASP2'	mRNA	1.94	1.91	1.67	2.42	2.26	2.24	-0.331458	0.0310844
100526783	'ARPIN-AP3S2'	mRNA	0.99	0.83	1.05	1.39	1.48	0.72	-0.332488	0.0124512
90381	'TICRR'	mRNA	3.86	4.66	3.78	4.41	5.76	5.3	-0.333147	2.1e-08
255027	'MPV17L'	mRNA	2.55	3.06	2.08	3.08	3.25	3.34	-0.33662	4.1638e-05
92312	'MEX3A'	mRNA	0.65	0.67	0.56	0.77	0.97	0.64	-0.341701	0.0267972
9737	'GPRASP1'	mRNA	0.51	0.62	0.54	0.69	0.81	0.62	-0.349966	0.0448014
80705	'TSGA10'	mRNA	1.01	1.1	0.82	1.03	1.28	1.18	-0.352594	0.0266478
246269	'AFG1L'	mRNA	1.4	1.49	1.75	1.41	1.74	1.49	-0.352669	0.0182513
55609	'ZNF280C'	mRNA	1.95	1.8	2.03	2.13	2.72	2.49	-0.354111	0.000798125
7804	'LRP8'	mRNA	6.32	6.9	6.2	7.36	9.45	8.21	-0.358686	0
285195	'SLC9A9'	mRNA	1.1	0.97	0.82	1.1	1.36	1.26	-0.365578	0.0405428
10793	'ZNF273'	mRNA	0.77	0.95	0.57	0.87	1.02	1.1	-0.367795	0.0246811
29842	'TFCP2L1'	mRNA	0.31	0.91	0.25	0.49	0.35	0.56	-0.377449	0.0451205
374928	'ZNF773'	mRNA	1.38	1.56	1.51	1.89	2.19	1.7	-0.38398	0.0238719
642819	'ZNF487'	mRNA	3.58	3.77	3.53	4.67	5.44	4.03	-0.385562	0.0011586
7227	'TRPS1'	mRNA	0.33	0.4	0.33	0.47	0.51	0.39	-0.385719	0.0216016
79363	'CPLANE2'	mRNA	2.63	3.42	3.4	4.18	4.19	3.85	-0.386872	0.0108371
50964	'SOST'	mRNA	1.27	1.74	1.84	1.98	1.55	2.78	-0.387399	0.0212893
115703	'ARHGAP33'	mRNA	1.37	1.08	1.13	1.34	2.06	1.29	-0.389405	0.0105301
441457	'NUTM2G'	mRNA	0.76	0.7	0.73	0.7	0.87	0.9	-0.394345	0.0308144
55521	'TRIM36'	mRNA	0.9	1.24	1.16	1.13	1.63	1.54	-0.396223	0.00701565
441459	'ANKRD18B'	mRNA	1.74	1.51	1.45	1.88	2.04	2.22	-0.399213	0.00223757
56103	'PCDHGB2'	mRNA	0.72	0.56	0.66	0.98	1.21	0.68	-0.403684	0.0331275
3162	'HMOX1'	mRNA	14.46	12.6	20.37	21.65	16.59	24.3	-0.405237	2e-09
7568	'ZNF20'	mRNA	1.63	1.82	1.28	2	2.41	1.87	-0.411901	0.00468808
391322	'LOC391322'	mRNA	9.29	7.55	5.89	9.19	9.54	9.63	-0.417197	0.00551505
64799	'IQCH'	mRNA	1.69	1.73	1.67	2.29	2.75	2.27	-0.420955	0.00515785
23245	'ASTN2'	mRNA	3.67	4.22	3.69	4.46	5.49	5.38	-0.421079	8.92e-07
440519	'ZNF724'	mRNA	0.96	0.73	0.77	0.75	2.14	1.18	-0.426357	0.0419407
54658	'UGT1A1'	mRNA	0.84	1.64	0.73	1.05	1.71	1.55	-0.426719	0.0320425
100133315	'LOC100133315'	mRNA	1.48	1.67	1.83	2.15	1.6	1.97	-0.427473	0.0237715
29126	'CD274'	mRNA	0.88	0.77	0.4	0.92	0.87	0.96	-0.427709	0.0312237
79152	'FA2H'	mRNA	1.18	0.73	1.16	1.17	1.08	1.8	-0.437204	0.0362985
100130890	'TSTD3'	mRNA	3.66	2.43	4.99	5.84	6.87	2.79	-0.444943	0.0234476
6279	'S100A8'	mRNA	43.27	34.07	27.19	34.61	57.8	49.73	-0.445234	0.00109187
5027	'P2RX7'	mRNA	0.31	0.54	0.38	0.56	0.49	0.62	-0.445328	0.0335772
63967	'CLSPN'	mRNA	1.75	1.77	1.58	2.01	2.32	2.36	-0.451355	2.044e-06
2099	'ESR1'	mRNA	1.06	0.87	0.85	1.27	1.28	1.22	-0.453472	0.0183028
91010	'FMNL3'	mRNA	0.3	0.36	0.24	0.46	0.31	0.45	-0.454769	0.00449844
4300	'MLLT3'	mRNA	0.48	0.38	0.39	0.54	0.64	0.54	-0.454784	0.0134702
5272	'SERPINB9'	mRNA	0.61	0.51	0.41	0.87	0.62	0.55	-0.455063	0.0349416
146712	'B3GNTL1'	mRNA	0.76	1.39	0.78	1.6	1.32	1.3	-0.466846	0.0124199
441273	'SPDYE2'	mRNA	5.16	4.1	4.16	5.45	6.78	6.26	-0.472312	0
25992	'SNED1'	mRNA	0.32	0.35	0.28	0.45	0.41	0.37	-0.472326	0.0342179
107987457	'LOC107987457'	mRNA	1.33	1.06	1.43	1.46	1.75	2.06	-0.476227	0.00441002
91749	'MFSD4B'	mRNA	1.77	1.76	1.5	1.93	2.53	2.49	-0.477048	3.212e-06
79993	'ELOVL7'	mRNA	0.8	0.65	0.38	0.83	0.99	0.72	-0.494127	0.0141574
25893	'TRIM58'	mRNA	0.55	0.62	0.51	0.8	0.72	0.86	-0.499892	0.0046067
110599588	'ASDURF'	mRNA	4.87	3.91	4.12	4.29	7.96	6.01	-0.502309	0.028359
166378	'SPATA5'	mRNA	0.64	0.63	0.53	0.84	1.03	0.98	-0.520216	5.9221e-05
8681	'JMJD7-PLA2G4B'	mRNA	4.67	6.61	3.48	9.5	6.95	4.5	-0.522257	0
2171	'FABP5'	mRNA	4.56	4.84	3.03	6.18	6	5.74	-0.5329	0.0199048
102724862	'TBC1D3I'	mRNA	0.65	0.48	0.39	0.81	0.51	0.82	-0.541243	0.0417346
685	'BTC'	mRNA	0.62	0.97	0.38	1.11	0.91	0.81	-0.543301	0.0342295
120863	'DEPDC4'	mRNA	1.55	1.27	1.2	2	2.18	2.35	-0.579018	0.00180333
54913	'RPP25'	mRNA	0.88	0.97	1.48	1.85	2.01	1.1	-0.583666	0.00255752
163702	'IFNLR1'	mRNA	0.49	0.49	0.7	0.85	0.72	0.93	-0.59267	0.00226547
2139	'EYA2'	mRNA	0.53	0.59	0.38	0.89	0.58	0.79	-0.597626	0.0349534
92797	'HELB'	mRNA	0.32	0.52	0.51	0.63	0.72	0.81	-0.618208	0.00991867
8577	'TMEFF1'	mRNA	0.9	1.22	1.23	2.2	1.77	1.16	-0.631513	0.000679295
12	'SERPINA3'	mRNA	1.29	1.22	1.21	1.97	2.24	1.54	-0.635228	0.00536683
57573	'ZNF471'	mRNA	0.16	0.13	0.11	0.15	0.25	0.23	-0.653885	0.0424503
643699	'GOLGA8N'	mRNA	0.39	0.23	0.26	0.45	0.52	0.42	-0.672571	0.00407101
503542	'SPRN'	mRNA	0.58	0.24	0.35	0.79	0.48	0.59	-0.68274	0.01226
9823	'ARMCX2'	mRNA	0.22	0.31	0.3	0.58	0.33	0.47	-0.693122	0.0439168
107985381	'LOC107985381'	mRNA	0.76	0.67	1.11	1.41	1.55	1.15	-0.698936	0.0274401
339456	'TMEM52'	mRNA	1.33	0.65	1.3	2.17	1.48	1.68	-0.705632	0.0361023
283248	'RCOR2'	mRNA	0.36	0.38	0.22	0.44	0.59	0.55	-0.707106	0.0226298
6248	'RSC1A1'	mRNA	0	0.47	0.4	0.33	1.06	0.09	-0.727421	0.0391338
51149	'MRNIP'	mRNA	1.98	1.97	1.85	2.64	2.82	4.43	-0.775511	0.000251886
196883	'ADCY4'	mRNA	0.16	0.16	0.21	0.46	0.19	0.26	-0.785027	0.0390253
56100	'PCDHGB6'	mRNA	0.2	0.23	0.33	0.35	0.27	0.44	-0.785275	0.0145591
2710	'GK'	mRNA	0.1	0.25	0.11	0.26	0.3	0.25	-0.794072	0.0317696
11067	'DEPP1'	mRNA	0.63	0.62	0.46	1.06	1.05	0.92	-0.826209	0.00233234
643707	'GOLGA6L4'	mRNA	0.17	0.25	0.07	0.27	0.32	0.3	-0.862693	0.00990139
25858	'CATSPERZ'	mRNA	0.87	1.42	0.57	2.24	1.78	1.18	-0.86634	0.0306389
283849	'EXOC3L1'	mRNA	0.44	0.3	0.23	0.7	0.55	0.52	-0.871085	0.00859342
79750	'ZNF385D'	mRNA	0.03	0.04	0.08	0.14	0.06	0.08	-0.879907	0.027418
7307	'U2AF1'	mRNA	32.38	2.39	0.69	30.56	2.39	32.06	-0.892209	0
1776	'DNASE1L3'	mRNA	0.63	0.51	0.7	1.6	0.73	0.78	-0.908811	0.0107926
442117	'GALNTL6'	mRNA	0.12	0.12	0.13	0.26	0.24	0.2	-0.939669	0.0204284
10017	'BCL2L10'	mRNA	0.38	0.29	0.37	1.01	0.38	0.61	-0.952884	0.0434611
54345	'SOX18'	mRNA	0.37	0.54	0.22	0.81	0.75	0.65	-0.967929	0.00582898
150248	'C22orf15'	mRNA	0.2	0.31	0.2	0.64	0.31	0.27	-0.999532	0.0482455
401944	'LDLRAD2'	mRNA	0.24	0.13	0.27	0.49	0.48	0.3	-1.0086	0.00200735
9586	'CREB5'	mRNA	0.04	0.09	0.04	0.14	0.12	0.17	-1.01421	0.0162982
100128553	'CTAGE4'	mRNA	0.24	0.49	0.75	0.95	1.07	1.01	-1.05947	3.2865e-05
8869	'ST3GAL5'	mRNA	0.23	0.13	0.08	0.23	0.25	0.4	-1.10867	0.0191125
107987433	'LOC107987433'	mRNA	0.29	0.24	0.13	0.35	0.54	0.46	-1.10869	0.00137379
9108	'MTMR7'	mRNA	0.07	0.07	0.05	0.1	0.21	0.06	-1.1206	0.0353786
129881	'CCDC173'	mRNA	0.29	0.12	0.28	0.38	0.6	0.47	-1.1378	0.00576179
84992	'PIGY'	mRNA	4.81	3.18	4.74	8.35	13.08	6.46	-1.14577	0
123041	'SLC24A4'	mRNA	0.03	0.04	0.03	0.06	0.09	0.06	-1.17168	0.0205909
5199	'CFP'	mRNA	0.18	0.11	0.11	0.21	0.22	0.48	-1.17745	0.0201947
51816	'ADA2'	mRNA	0.13	0.07	0.04	0.27	0.09	0.18	-1.18255	0.0201947
63976	'PRDM16'	mRNA	0.05	0.01	0.03	0.06	0.06	0.07	-1.19142	0.0249731
2250	'FGF5'	mRNA	0.16	0.04	0.03	0.19	0.19	0.12	-1.19943	0.00863688
100131378	'C11orf91'	mRNA	0.35	0.05	0.11	0.6	0.28	0.62	-1.24718	0.0475267
27145	'FILIP1'	mRNA	0	0.05	0.02	0.06	0.04	0.06	-1.253	0.0475267
100528030	'POC1B-GALNT4'	mRNA	0.36	0.95	0.42	1.19	0.77	1.95	-1.26074	0
100533106	'ZHX1-C8orf76'	mRNA	0.34	0.78	0.84	1.34	1.86	1.37	-1.28118	9.3093e-05
116835	'HSPA12B'	mRNA	0.08	0.06	0.1	0.3	0.11	0.16	-1.28349	0.0207461
58512	'DLGAP3'	mRNA	0.06	0.04	0.04	0.17	0.09	0.1	-1.30617	0.0254876
100499483	'CCDC180'	mRNA	0.03	0.05	0.03	0.16	0.05	0.07	-1.33752	0.0312845
26038	'CHD5'	mRNA	0.02	0	0.03	0.06	0.03	0.05	-1.33861	0.0312845
728689	'EIF3CL'	mRNA	1.65	1.32	0	8.69	1.11	0.55	-1.3903	0
55512	'SMPD3'	mRNA	0.02	0.07	0	0.12	0.05	0.06	-1.54535	0.0345499
284656	'EPHA10'	mRNA	0.07	0.05	0.03	0.2	0.17	0.14	-1.57201	0.00830038
440567	'UQCRHL'	mRNA	0.56	0	0.54	1.43	1.44	0.57	-1.6441	0.0340557
56135	'PCDHAC1'	mRNA	0	0	0.06	0.03	0.06	0.06	-1.64492	0.0424747
65267	'WNK3'	mRNA	0	0.02	0.01	0.03	0.03	0.01	-1.6472	0.034904
140862	'ISM1'	mRNA	0.03	0.08	0.07	0.11	0.08	0.24	-1.73236	0.011299
255809	'C19orf38'	mRNA	0.16	0	0.16	0.23	0.57	0.45	-1.75337	0.0212167
147744	'TMEM190'	mRNA	0.08	0.08	0.08	0.57	0.46	0.56	-1.7946	0.0403658
100129583	'FAM47E'	mRNA	0	0	0.17	0.24	0.12	0.27	-1.93657	0.0237617
9724	'UTP14C'	mRNA	0.1	0	0.21	0	0	1.21	-2.01173	0
3800	'KIF5C'	mRNA	0.01	0	0.02	0.02	0.06	0.02	-2.05357	0.0444603
28513	'CDH19'	mRNA	0.01	0.01	0	0.1	0.01	0.05	-2.05402	0.0444603
4359	'MPZ'	mRNA	0	0.04	0.04	0.09	0.13	0.13	-2.05817	0.0444603
229	'ALDOB'	mRNA	0	0.07	0	0.14	0.03	0.1	-2.0608	0.0444603
78997	'GDAP1L1'	mRNA	0	0	0.06	0.1	0.03	0.13	-2.06156	0.0444603
146325	'PRR35'	mRNA	0	0.04	0.06	0.15	0	0.25	-2.06191	0.0444603
2844	'GPR21'	mRNA	0.02	0	0	0.03	0.02	0.04	-2.22029	0.0250038
147670	'SMIM17'	mRNA	0.03	0.06	0.02	0.07	0.17	0.26	-2.27352	0.0060427
117248	'GALNT15'	mRNA	0.02	0.02	0.01	0.14	0.04	0.07	-2.28267	0.00324858
256646	'NUTM1'	mRNA	0	0.02	0.02	0.06	0.04	0.12	-2.5162	0.00772205
1636	'ACE'	mRNA	0.03	0	0.03	0.11	0.05	0.06	-2.51633	0.00772205
392509	'ARL13A'	mRNA	0	0	0.07	0.22	0	0.22	-2.53957	0.0432332
10863	'ADAM28'	mRNA	0	0	0.01	0.04	0.01	0.03	-2.54085	0.0432332
1501	'CTNND2'	mRNA	0	0.02	0.03	0.08	0.14	0.1	-2.72172	0.00025823
27232	'GNMT'	mRNA	0	0	0.18	0.28	0.64	0.37	-2.75972	0.0013865
58	'ACTA1'	mRNA	0	0.06	0	0.19	0.06	0.18	-2.76122	0.0227156
54576	'UGT1A8'	mRNA	0	0	0	0.09	0	0.09	-2.91649	0.0369101
27443	'CECR2'	mRNA	0.01	0	0	0.03	0.02	0.02	-2.9566	0.0119259
54766	'BTG4'	mRNA	0.04	0	0.04	0.26	0.33	0.04	-3.14797	0.000204313
1812	'DRD1'	mRNA	0	0	0	0	0.04	0.06	-3.22781	0.0376799
107080638	'TBC1D7-LOC100130357'	mRNA	0	0	0	0.05	0	0.16	-3.22983	0.0195543
284541	'CYP4A22'	mRNA	0	0	0	0.04	0.04	0.11	-3.23188	0.0376799
405754	'ERVFRD-1'	mRNA	0	0	0	0.03	0.05	0.05	-3.23365	0.0376799
121273	'C12orf54'	mRNA	0	0	0	0.4	0.61	0	-3.24099	0.0376799
7620	'ZNF69'	mRNA	0	0	0	0	0.08	0.14	-3.49018	0.0112463
9075	'CLDN2'	mRNA	0	0	0	0.03	0.03	0.11	-3.49365	0.0190309
100526760	'ABHD14A-ACY1'	mRNA	0	0	0	0	0	0.39	-3.89935	0.00415117
100526664	'LY75-CD302'	mRNA	0.01	0	0	0	0.13	0.04	-4.19439	6.731e-06
150221	'RIMBP3C'	mRNA	0	0	0	0.05	0.1	0.02	-4.3752	0.000194612
114118903	'ARHGAP11A-SCG5'	mRNA	0	0	0	0.06	0	0.44	-5.07293	4.505e-06
151230	'KLHL23'	mRNA	0	0	0	0.4	0	0	-5.25653	2.834e-06
145781	'GCOM1'	mRNA	0	0	0	0	0.09	0.48	-6.14859	0
107987464	'LOC107987464'	mRNA	0	0	0	0.64	0.64	0.44	-6.72362	0
8337	'H2AC18'	mRNA	0	0	0	38.86	30.14	0	-8.81291	0
B: Gene ontology (GO) and enrichment analysis of the differentially expressed genes (online analysis tool DAVID (https://david.ncifcrf.gov/))
DAVID-GO分析				Pvalue转换
GOTERM_MF_DIRECT	calcium ion binding	37	8.6	6.60206
GOTERM_MF_DIRECT	carbohydrate binding	12	2.8	2.74473
GOTERM_MF_DIRECT	metal ion binding	56	13	1.92082
GOTERM_MF_DIRECT	heparin binding	9	2.1	1.85387
GOTERM_MF_DIRECT	steroid binding	4	0.9	1.79588
GOTERM_MF_DIRECT	drug binding	6	1.4	1.76955
GOTERM_MF_DIRECT	platelet-derived growth factor binding	3	0.7	1.72125
GOTERM_MF_DIRECT	RAGE receptor binding	3	0.7	1.72125
GOTERM_MF_DIRECT	glucuronosyltransferase activity	4	0.9	1.72125
GOTERM_MF_DIRECT	metallopeptidase activity	6	1.4	1.65758
GOTERM_MF_DIRECT	transferase activity, transferring glycosyl groups	5	1.2	1.49485
GOTERM_MF_DIRECT	mitogen-activated protein kinase kinase binding	3	0.7	1.40894
GOTERM_MF_DIRECT	extracellular matrix structural constituent	5	1.2	1.36653
GOTERM_MF_DIRECT	glycosaminoglycan binding	3	0.7	1.31876
GOTERM_CC_DIRECT	proteinaceous extracellular matrix	20	4.7	5.56864
GOTERM_CC_DIRECT	extracellular matrix	21	4.9	5.50864
GOTERM_CC_DIRECT	extracellular space	47	10.9	3.42022
GOTERM_CC_DIRECT	extracellular region	52	12.1	3
GOTERM_CC_DIRECT	endoplasmic reticulum lumen	11	2.6	2.21467
GOTERM_CC_DIRECT	integral component of plasma membrane	43	10	2.05552
GOTERM_CC_DIRECT	integral component of membrane	127	29.5	2.01773
GOTERM_CC_DIRECT	neuromuscular junction	5	1.2	1.58503
GOTERM_CC_DIRECT	cell surface	19	4.4	1.52288
GOTERM_CC_DIRECT	platelet alpha granule	3	0.7	1.49485
GOTERM_CC_DIRECT	plasma membrane	100	23.3	1.45593
GOTERM_CC_DIRECT	collagen trimer	6	1.4	1.39794
GOTERM_CC_DIRECT	collagen type I trimer	2	0.5	1.39794
GOTERM_CC_DIRECT	Golgi lumen	6	1.4	1.33724
GOTERM_BP_DIRECT	collagen catabolic process	11	2.6	6.25964
GOTERM_BP_DIRECT	astrocyte development	5	1.2	3.61979
GOTERM_BP_DIRECT	xenobiotic glucuronidation	4	0.9	3.20761
GOTERM_BP_DIRECT	collagen fibril organization	6	1.4	2.95861
GOTERM_BP_DIRECT	homophilic cell adhesion via plasma membrane adhesion molecules	11	2.6	2.85387
GOTERM_BP_DIRECT	flavone metabolic process	3	0.7	2.24413
GOTERM_BP_DIRECT	response to lipopolysaccharide	10	2.3	2.21467
GOTERM_BP_DIRECT	retinoid metabolic process	6	1.4	2.11919
GOTERM_BP_DIRECT	regulation of branching involved in prostate gland morphogenesis	3	0.7	2.10237
GOTERM_BP_DIRECT	flavonoid glucuronidation	4	0.9	2.02687
GOTERM_BP_DIRECT	negative regulation of glucuronosyltransferase activity	3	0.7	2
GOTERM_BP_DIRECT	negative regulation of cellular glucuronidation	3	0.7	2
GOTERM_BP_DIRECT	negative regulation of BMP signaling pathway	5	1.2	1.88606
GOTERM_BP_DIRECT	negative regulation of fatty acid metabolic process	3	0.7	1.88606
GOTERM_BP_DIRECT	L-fucose catabolic process	3	0.7	1.79588
GOTERM_BP_DIRECT	extracellular matrix organization	10	2.3	1.74473
GOTERM_BP_DIRECT	inflammatory response	15	3.5	1.67778
GOTERM_BP_DIRECT	cellular response to estradiol stimulus	4	0.9	1.61979
GOTERM_BP_DIRECT	protein glycosylation	7	1.6	1.56864
GOTERM_BP_DIRECT	cellular response to estrogen stimulus	3	0.7	1.56864
GOTERM_BP_DIRECT	response to mechanical stimulus	5	1.2	1.50864
GOTERM_BP_DIRECT	protein heterotrimerization	3	0.7	1.50864
GOTERM_BP_DIRECT	positive regulation of transcription, DNA-templated	18	4.2	1.49485
GOTERM_BP_DIRECT	positive regulation of cell migration	9	2.1	1.48149
GOTERM_BP_DIRECT	phospholipid transfer to membrane	2	0.5	1.39794
GOTERM_BP_DIRECT	neutrophil aggregation	2	0.5	1.39794
GOTERM_BP_DIRECT	negative regulation of steroid metabolic process	2	0.5	1.39794
GOTERM_BP_DIRECT	negative regulation of Wnt signaling pathway involved in dorsal/ventral axis specification	2	0.5	1.39794
GOTERM_BP_DIRECT	negative regulation of bone remodeling	2	0.5	1.39794
GOTERM_BP_DIRECT	cellular glucuronidation	3	0.7	1.39794
GOTERM_BP_DIRECT	hair follicle development	4	0.9	1.38722
GOTERM_BP_DIRECT	lymph node development	3	0.7	1.34679
GOTERM_BP_DIRECT	negative regulation of chondrocyte differentiation	3	0.7	1.34679
GOTERM_BP_DIRECT	cell adhesion	16	3.7	1.33724
Figure 4
A: KEGG enrichment analysis of differentially expressed genes (KEGG online tools (http://www.kegg.jp/))
KEGG online tool
KEGG_PATHWAY	Num	Count(%)	Pvalue
Renin-angiotensin system	3	0.7	0.08
Ascorbate and aldarate metabolism	4	0.9	0.02
Pentose and glucuronate interconversions	4	0.9	0.034
Drug metabolism - other enzymes	4	0.9	0.077
Porphyrin and chlorophyll metabolism	5	1.2	0.012
PPAR signaling pathway	5	1.2	0.057
Retinol metabolism	6	1.4	0.012
Protein digestion and absorption	6	1.4	0.042
Amoebiasis	6	1.4	0.08
ECM-receptor interaction	7	1.6	0.011
Cell adhesion molecules (CAMs)	8	1.9	0.034
Focal adhesion	11	2.6	0.014
PI3K-Akt signaling pathway	13	3	0.07
Metabolic pathways	36	8.4	0.043
B: The differential gene expression analysis based on the enriched PI3K/AKT signaling pathway
PI3K-AKT Pathway Genes
Gene	HaCat_KRT17_1 FPKM	HaCat_KRT17_2 FPKM	HaCat_KRT17_3 FPKM	HaCat_con1 FPKM	HaCat_con2 FPKM	HaCat_con3 FPKM
MYB	0.65	0.61	0.52	0.35	0.4	0.44
CREB5	0.04	0.09	0.04	0.14	0.12	0.17
F2R	3.13	3.58	3.22	2.69	2.56	2.7
COL1A1	5.27	3.02	3.33	3.06	3.14	2.87
COL1A2	1.28	0.1	0.24	0.03	0.03	0.08
COL5A1	2.13	2.18	1.86	1.58	1.65	1.57
COL6A2	0.6	0.05	0.28	0.03	0.08	0.05
COL6A3	0.42	0.02	0.11	0.07	0.05	0.03
FGF5	0.16	0.04	0.03	0.19	0.19	0.12
LPAR4	0.02	0.05	0	0	0	0
TNXB	0.34	0.26	0.28	0.33	0.16	0.09
THBS2	0.13	0.08	0.12	0.07	0.01	0.08
TLR4	0.07	0.04	0.04	0.02	0.01	0.01
Figure 5
A: RNA-seq quantification of the expression of c-MYB mRNA
HaCaT	HaCaT-Krt 17
0.432959	0.722466
0.485427	0.687061
0.526069	0.604071
B: RT‐qPCR validation of the expression of c-MYB
sample	c-MYB(Ct)	GAPDH(Ct)	delta Ct	delta delta Ct	2-delta delta Ct
con1	25.0967	12.4767	12.62	0.708889	0.611791
con2	26.7233	15.02	11.7033	-0.207778	1.15491
con3	24.33	12.92	11.41	-0.501111	1.4153
exp1	23.9733	13.7	10.2733	-1.63778	3.11186
exp2	25.09	14.7367	10.3533	-1.55778	2.944
exp3	24.8367	14.97	9.86667	-2.04444	4.12514
C: c-MYB Immunofluorescence (The flow chart )													D: Quantitative analysis of immunofluorescence
KRT17(0ng/ml)													0ng/ml	1ng/ml
													0.0207	0.044479
													0.02955	0.042208
													0.030928	0.03374
						Overlay
KRT17(1ng/ml)
						Overlay
E: Western blots of c-MYB and p-AKT
F :Quantitative analysis of c-MYB						G: Quantitative analysis of p-AKT/AKT
Con	KRT17						Con			KRT17
0.27026	0.431128					AKT	0.462413	0.605921	0.470386	0.582003	0.797264	0.741456
0.225216	0.643475					p-AKT	0.391294	0.345643	0.391294	0.593462	0.652156	0.560854
0.247738	0.537302
